# Supplementary material for: Unraveling Desmin’s Head Domain Structure and Function
Source: Cells. 2024 Mar 29;13(7):603. doi: 10.3390/cells13070603 (PMC11012097; doi:10.3390/cells13070603)
Supplement: Supplementary file 1 [file cells-13-00603-s001.zip]

Archive with 1 entries (1 files):
- cells-2840710-supplementary.pdf
